# Supplementary material for: PPR-DYW Protein EMP17 Is Required for Mitochondrial RNA Editing, Complex III Biogenesis, and Seed Development in Maize
Source: Front Plant Sci. 2021 Jul 28;12:693272. doi: 10.3389/fpls.2021.693272 (PMC8357149; doi:10.3389/fpls.2021.693272)
Supplement: Supplementary Table 1 — Primers used for the study. [file Table_1.XLSX]

## Sheet: Sheet1
Supplemental Table 1. Primers used in this study.
Primer name	Primer sequence(5’ to 3’) Sense	Use
Emp17-F1	TGTACTTCGTGCAACAACCATCG	Genotyping
Emp17-R1	TTCCTCACCCTTGCAGCTTCTT	Genotyping
Emp17-F2	ATGCGCGGCCCGAAGATGCT	RT-PCR for analyzing expression of Emp17 in WT and emp17
Emp17-R2	CAATCGCTCCAACTCTTCAT	RT-PCR for analyzing expression of Emp17 in WT and emp17
Emp17-F3	ACGCCTCTATCACCTCCTCC	qRT-PCR for analyzing relative expression of Emp17
Emp17-R3	CACGTTCCACAGAAAGACGT	qRT-PCR for analyzing relative expression of Emp17
Emp17-F4	CACCATGCGCGGCCCGAAGATGCT	Clone Emp17N140 into pBI221
Emp17-R4	CACGTTCCACAGAAAGACGT	Clone Emp17N140 into pBI221
Emp17-F5	CGGGATCCATGCGCGGCCCGAAGATGCT	Clone full length Emp17 into pUNTF
Emp17-R5	CCCCCGGGTTACCAATGGTCTTTGCATGAACA	Clone full length Emp17 into pUNTF
TIR8a	CGCCTCCATTTCGTCGAATCCCCTS	Genotyping
TIR8b	CGCCTCCATTTCGTCGAATCCSCTT	Genotyping
TIR8c	SGCCTCCATTTCGTCGAATCCCKT	Genotyping
TIR8d	CGCCTCCATTTCGTCGAATCACCTC	Genotyping
ZmActin-F1	ATGGTCAAGGCCGGTTTCG	Reference gene in maize
ZmActin-R1	TCAGGATGCCTCTCTTGGCC	Reference gene in maize
Ubi-F	GCTCTAACCTTGAGTACC	Genotyping for Emp17 transgenic plants
nad1-F1	GGCCCGATCATGAGTGAATA	Gene amplification and sequencing in RNA editing analysis
nad1-R1	GCCCCCTTCAGAAGAAACTT	Gene amplification and sequencing in RNA editing analysis
nad2-F1	GACGGAGGAGAGGAAATGAA	Gene amplification and sequencing in RNA editing analysis
nad2-R1	GCAGTCCACCCTTTCTTTGA	Gene amplification and sequencing in RNA editing analysis
nad3-F1	CTTTCCTATGTCCTTCCCCC	Gene amplification and sequencing in RNA editing analysis
nad3-R1	GAGGAGAGCGAGAGAACGAA	Gene amplification and sequencing in RNA editing analysis
nad4-F1	CAGTCACCCGGAGAAGATTT	Gene amplification and sequencing in RNA editing analysis
nad4-R1	TAATTTGGCGCCTGATTGAC	Gene amplification and sequencing in RNA editing analysis
nad4-F2	TTCTCCAAACAGGAACCACC	Gene sequencing in RNA editing analysis
nad4L-F1	CTGACATTCCATGTTTCCGA	Gene amplification and sequencing in RNA editing analysis
nad4L-R1	GAAGAGAACGAAAGGAGAACAGA	Gene amplification and sequencing in RNA editing analysis
nad5-F1	CGCTCGAACATTGTCTGATT	Gene amplification and sequencing in RNA editing analysis
nad5-R1	GTCCTGGCAAGCTCCTACAG	Gene amplification and sequencing in RNA editing analysis
nad5-F2	GGTTTACACGACTTCAGGCG	Gene sequencing in RNA editing analysis
nad5-R2	GAGCAGCAAACTCGGATTCG	Gene sequencing in RNA editing analysis
nad6-F1	TGGAAAAACCAAACCCACAT	Gene amplification and sequencing in RNA editing analysis
nad6-R1	CAAGTTCCCTTGGCGTAGTC	Gene amplification and sequencing in RNA editing analysis
nad7-F1	GTTTTGGCTCGCAATAAAGC	Gene amplification and sequencing in RNA editing analysis
nad7-R1	CAGGTGGGACAAGCTCTAGG	Gene amplification and sequencing in RNA editing analysis
nad9-F1	AGCAAGAAGCGGAACAAAAA	Gene amplification and sequencing in RNA editing analysis
nad9-R1	TATTGATTTGTCCCCTCCCC	Gene amplification and sequencing in RNA editing analysis
cob-F1	ATCAAGGCAAGGGGGTAAAT	Gene amplification and sequencing in RNA editing analysis
cob-R1	GGTGTGATCAGTCTCATCCG	Gene amplification and sequencing in RNA editing analysis
cob-F2	TGTTTGGTGTCTCGGAGTTGT	Gene sequencing in RNA editing analysis
cox1-F1	GGCCCCTCTCTGATAAGGTT	Gene amplification and sequencing in RNA editing analysis
cox1-R1	GTTAAGGCAAAGCCCAAACA	Gene amplification and sequencing in RNA editing analysis
cox2-F1	GTCCTACTTCTGGTGCTGCC	Gene amplification and sequencing in RNA editing analysis
cox2-R1	GAGAATTGCATTTCCGCTTC	Gene amplification and sequencing in RNA editing analysis
cox3-F1	TCAATCCACTTATTCGTTCCC	Gene amplification and sequencing in RNA editing analysis
cox3-R1	GTTTACATACAACCGGGGCA	Gene amplification and sequencing in RNA editing analysis
atp1-F1	CGTTGCTGGTGAAGAAGCAT	Gene amplification and sequencing in RNA editing analysis
atp1-R1	AAAAGCGGATTTATCCATCG	Gene amplification and sequencing in RNA editing analysis
atp1-R2	ACCGCAGACTTGTTTCATAGC	Gene sequencing in RNA editing analysis
atp4-F1	AGCCACGTGCTCTAATCCTC	Gene amplification and sequencing in RNA editing analysis
atp4-R1	TCCCTTTCTCTTGGAGCAGA	Gene amplification and sequencing in RNA editing analysis
atp6-F1	CCAAGTCTCTTTTGGGAGCA	Gene amplification and sequencing in RNA editing analysis
atp6-R1	GGCTCCTCGTTTTTATGCAA	Gene amplification and sequencing in RNA editing analysis
atp8-F1	GGCAAGGATCCTCAGTCCTA	Gene amplification and sequencing in RNA editing analysis
atp8-R1	GAGGGTTGGTTTGATTGGAA	Gene amplification and sequencing in RNA editing analysis
atp9-F1	AGGGGCCTCGTCATCTCTAT	Gene amplification and sequencing in RNA editing analysis
atp9-R1	TAGTTGCGAAGGAAAAGCGT	Gene amplification and sequencing in RNA editing analysis
rps1-F1	AAGGTGGGCTTCGGATTATT	Gene amplification and sequencing in RNA editing analysis
rps1-R1	TCTTCAGTTTTACGCTTACGCT	Gene amplification and sequencing in RNA editing analysis
rps2A-F1	CAGGAAAGATATTTGCCCCA	Gene amplification and sequencing in RNA editing analysis
rps2A-R1	CCTGTATCTCCGGAAACGAA	Gene amplification and sequencing in RNA editing analysis
rps2B-F1	TCCATGGACCCACGTAAAAT	Gene amplification and sequencing in RNA editing analysis
rps2B-R1	GGCCCCTCTCTGATAAGGAA	Gene amplification and sequencing in RNA editing analysis
rps3-F1	GCAGAAAGGGGCAAAAGTAA	Gene amplification and sequencing in RNA editing analysis
rps3-R1	TCGCGACCCCTACTACATCT	Gene amplification and sequencing in RNA editing analysis
rps3-F2	TCAAGCATCCGAAATACGCC	Gene sequencing in RNA editing analysis
rps4-F1	AGAGTTGGGTTCGATTCCCT	Gene amplification and sequencing in RNA editing analysis
rps4-R1	AGCGACTAGGCCGATCTTTT	Gene amplification and sequencing in RNA editing analysis
rps7-F1	TTCGTTGGAAAAACCTACGC	Gene amplification and sequencing in RNA editing analysis
rps7-R1	ATGAGGAAGGCCGATTTTCT	Gene amplification and sequencing in RNA editing analysis
rps7-ct-F1	TTGAACCTCTTTCACGCTCA	Gene amplification and sequencing in RNA editing analysis
rps7-ct-R1	TTCCGATCGAGATGTATGGA	Gene amplification and sequencing in RNA editing analysis
rps12-F1	CTAGCTGCTTCCATATCGCC	Gene amplification and sequencing in RNA editing analysis
rps12-R1	CGGATCGGGAGTAACCACTA	Gene amplification and sequencing in RNA editing analysis
rps12-ct-F1	TGTACGGTTCTGTAGAGGGACA	Gene amplification and sequencing in RNA editing analysis
rps12-ct-R1	TCCGTTTTCTTTTTATAAGGGC	Gene amplification and sequencing in RNA editing analysis
rps13-F1	TCATGATGATTAAGGGAAGAGTGA	Gene amplification and sequencing in RNA editing analysis
rps13-R1	TTGAATTGAACAGTGTGATTGAT	Gene amplification and sequencing in RNA editing analysis
rpl16-F1	GGTTTTTCCCCACTAACCAA	Gene amplification and sequencing in RNA editing analysis
rpl16-R1	GGGTGCGGAAATAGCTAGAA	Gene amplification and sequencing in RNA editing analysis
ccmB-F1	AGCCGTCGAAGTGAATGAAT	Gene amplification and sequencing in RNA editing analysis
ccmB-R1	AACGGCTTTTCCATGACTTG	Gene amplification and sequencing in RNA editing analysis
ccmB-F2	CTTTCCTCCCGAACCTTTTC	Gene sequencing in RNA editing analysis
ccmB-R2	GAAAAGGTTCGGGAGGAAAG	Gene sequencing in RNA editing analysis
ccmC-F1	ACTTGCAAGGCAAGGAAAAA	Gene amplification and sequencing in RNA editing analysis
ccmC-R1	CCATGGATGCTTTAGCGAGT	Gene amplification and sequencing in RNA editing analysis
ccmFC-F1	GAGAAGCTCAAATCGAACGG	Gene amplification and sequencing in RNA editing analysis
ccmFC-R1	CGCAGCCACTATTTTGACTC	Gene amplification and sequencing in RNA editing analysis
ccmFN-F1	TGAAGATTGTAAGGCGTTTCC	Gene amplification and sequencing in RNA editing analysis
ccmFN-R1	GGATCATCCTGTGGTTACCG	Gene amplification and sequencing in RNA editing analysis
ccmFN-F2	GAACAGCAGATTGACGGAGC	Gene sequencing in RNA editing analysis
Mat-r-F1	AACGCCTGTTCGCTAAAATC	Gene amplification and sequencing in RNA editing analysis
Mat-r-R1	AGGCTTTGCTCCCCTTTTT	Gene amplification and sequencing in RNA editing analysis
Mat-r-F2	CCAAGACAACAGAGCCCTCA	Gene sequencing in RNA editing analysis
Mat-r-R2	ACTATGTCTCTGTCGCTGACG	Gene sequencing in RNA editing analysis
mttB(orfX)-F1	TTGGTTTAGAATTGCTCGGG	Gene amplification and sequencing in RNA editing analysis
mttB(orfX)-R1	AGGGGGAACCCTACCGAC	Gene amplification and sequencing in RNA editing analysis
